# Supplementary material for: Who is donating to political parties in Queensland, Australia? An analysis of political donations from the food industry
Source: Public Health Nutr. 2023 Mar 1;26(7):1501–12. doi: 10.1017/S1368980023000435 (PMC10346088; doi:10.1017/S1368980023000435)
Supplement: Supplementary file 1 [file S1368980023000435sup.zip]

Archive with 2 entries (2 files):
- S1368980023000435sup001.docx
- S1368980023000435sup002.docx
